# Supplementary material for: Deconstructing eye contact perception: Measuring perceptual precision and self-referential tendency using an online psychophysical eye contact detection task
Source: PLoS One. 2020 Mar 13;15(3):e0230258. doi: 10.1371/journal.pone.0230258 (PMC7069644; doi:10.1371/journal.pone.0230258)
Supplement: S1 Data — (CSV) [file pone.0230258.s007.csv]

signalstrength	S1001	S1002	S1003	S1004	S1005	S1006	S1007	S1008	S1009	S1010	S1011	S1012	S1013	S1014	S1015	S1016	S1017	S1018	S1019	S1020	S1021	S1022	S1023	S1024	S1025	S1026	S1027	S1028	S1029	S1030	S1031	S1032	S1033	S1034	S1035	S1036	S1037	S1038	S1039	S1040	S1041	S1042	S1043	S1044	S1045	S1046	S1047	S1048	S1049
Forward0	0	0	0	0	0	0	0	0	0	0	0	0	0	0	0	0	0	0	0	0	0	0	0	0	1	0	0	0	0	0	0	0	0	0	0	3	0	0	1	0	0	0	0	0	0	0	0	0	0
Forward1	0	0	0	0	0	0	0	0	0	0	0	0	0	0	0	0	0	0	0	0	0	0	0	0	0	0	0	0	0	0	0	0	0	0	0	4	0	0	1	0	0	0	0	0	0	0	0	0	0
Forward2	0	0	0	0	0	0	0	0	0	0	0	0	0	0	0	0	0	0	0	0	0	0	0	0	0	0	0	0	0	0	0	0	0	0	0	4	0	0	6	0	0	0	0	0	0	0	0	0	0
Forward3	1	0	0	0	0	0	1	0	0	0	0	0	0	0	0	0	0	0	0	0	0	0	0	0	0	0	0	0	0	0	0	0	0	0	1	6	0	0	6	0	0	0	0	0	0	0	0	0	0
Forward4	0	0	0	0	0	0	0	0	0	0	0	0	0	0	0	0	0	0	0	0	0	0	0	0	0	0	0	0	0	1	0	0	0	0	1	5	0	0	5	0	0	0	0	0	0	0	0	0	0
Forward5	1	0	0	0	0	0	3	0	0	0	0	0	0	0	0	0	0	0	0	0	0	2	0	0	0	0	0	0	0	5	0	0	0	0	1	4	0	0	5	0	0	0	0	0	0	0	0	0	0
Forward6	3	0	0	0	1	0	7	0	0	0	1	0	0	1	0	0	0	0	0	0	0	2	0	0	0	0	0	0	0	9	0	0	0	0	3	8	0	0	11	0	0	1	2	0	1	0	1	0	2
Forward7	9	0	0	0	1	1	11	0	0	1	4	0	1	1	0	0	0	2	1	1	2	1	1	2	2	0	1	0	3	10	1	0	1	0	6	10	0	3	10	0	0	0	6	0	3	1	3	1	4
Forward8	9	3	4	7	7	6	12	1	1	8	11	4	6	8	0	1	3	8	6	7	10	6	1	7	8	1	7	8	11	12	4	1	9	2	9	11	3	7	12	1	2	3	12	0	7	8	9	8	12
Forward9	12	10	10	11	9	11	12	6	8	12	12	9	10	12	8	6	10	11	12	10	12	11	6	11	12	5	11	12	10	12	8	4	12	9	11	12	10	10	12	10	10	9	12	2	10	12	12	11	12
Forward10	11	12	12	12	12	11	12	12	12	12	12	12	12	12	11	12	12	12	12	12	12	12	12	12	12	12	12	12	12	12	12	10	12	11	11	12	12	12	12	12	12	12	12	7	12	12	12	12	12
Deviated0	0	0	0	0	0	0	1	0	0	0	0	0	0	0	0	0	0	0	0	0	0	0	0	0	0	0	0	0	0	0	0	0	0	0	0	1	0	0	3	0	0	0	0	0	0	0	0	0	0
Deviated1	0	0	0	0	0	0	2	0	0	0	0	0	0	0	0	0	0	0	0	0	0	0	0	0	0	0	0	0	0	0	0	0	0	0	2	2	0	0	5	0	0	0	0	0	0	0	0	0	0
Deviated2	0	0	0	0	0	0	2	0	0	0	0	0	0	0	0	0	0	0	0	0	0	0	0	0	0	0	0	0	0	0	0	0	0	0	0	2	0	0	7	0	0	0	0	0	0	0	0	0	0
Deviated3	0	0	0	0	0	0	4	0	0	0	0	0	0	1	0	0	0	0	0	0	0	4	0	0	0	0	0	0	0	0	0	0	0	0	1	0	0	0	6	0	0	0	0	0	0	0	0	0	0
Deviated4	0	0	0	0	0	0	5	0	0	0	1	0	0	0	0	0	0	1	0	0	0	5	0	0	0	0	1	0	0	2	0	0	0	1	3	3	0	0	9	0	1	0	0	0	0	0	1	0	0
Deviated5	0	0	0	0	0	1	9	0	0	2	0	0	1	2	0	0	0	2	1	0	0	7	1	1	0	0	1	0	0	5	0	0	0	4	1	4	0	0	11	0	2	0	0	0	0	0	5	0	1
Deviated6	0	3	2	6	6	4	12	0	1	5	7	2	1	5	1	0	0	8	5	4	1	9	2	6	2	0	4	5	2	9	6	0	0	8	4	7	0	1	12	0	8	3	2	0	1	0	11	2	5
Deviated7	0	11	10	11	11	8	12	4	3	11	10	5	8	12	8	3	3	10	11	12	10	12	5	11	7	1	8	10	8	11	8	0	4	12	9	9	4	3	12	3	12	9	6	1	4	2	12	8	11
Deviated8	1	12	11	11	11	9	12	10	7	12	12	9	8	12	12	10	11	12	12	12	10	12	12	12	11	10	12	12	8	12	10	5	9	12	9	10	9	7	12	9	11	11	10	9	6	6	12	10	12
Deviated9	3	12	11	12	12	12	12	12	11	11	12	11	12	12	12	11	11	12	12	12	12	11	12	12	12	12	11	12	7	12	12	11	10	12	11	10	11	12	12	12	12	11	11	11	7	10	12	12	12
Deviated10	2	10	12	12	12	12	12	12	12	8	12	10	12	11	12	11	12	12	12	12	12	12	12	12	12	12	12	12	8	12	12	12	7	12	11	11	12	11	11	11	12	11	12	10	7	10	12	12	12
[truncated: 250 more columns]
