# Supplementary material for: Deconstructing eye contact perception: Measuring perceptual precision and self-referential tendency using an online psychophysical eye contact detection task
Source: PLoS One. 2020 Mar 13;15(3):e0230258. doi: 10.1371/journal.pone.0230258 (PMC7069644; doi:10.1371/journal.pone.0230258)
Supplement: S2 Data — (CSV) [file pone.0230258.s008.csv]

signalstrength	S2002	S2003	S2005	S2007	S2008	S2010	S2015	S2023	S2024	S2027	S2029	S2030	S2031	S2032	S2033	S2035	S2039	S2042	S2043	S2046	S2050	S2051	S2059	S2061	S2063	S2064	S2065	S2069	S2070	S2074	S2075	S2079	S2082	S2083	S2086	S2087	S2089	S2094	S2095	S2097	S2100	S2107	S2109	S2111	S2113	S2115	S2117	S2118	S2121
Forward0	0	0	0	0	0	0	0	0	0	0	0	0	0	0	0	0	7	0	0	0	0	0	0	0	0	0	0	0	0	0	0	0	0	0	0	0	0	0	0	0	0	0	0	0	0	0	0	0	0
Forward1	0	0	0	0	0	0	0	0	0	0	0	0	0	0	0	1	7	0	0	0	0	0	0	0	0	0	0	0	0	0	0	0	0	0	0	0	0	0	0	0	0	0	2	0	0	0	0	0	0
Forward2	0	0	0	0	0	0	0	0	0	0	0	0	0	0	0	0	9	0	0	0	0	0	0	0	0	0	0	0	0	0	0	0	0	0	0	0	0	0	0	0	0	0	1	0	0	0	0	0	0
Forward3	0	0	0	0	0	0	0	0	0	1	0	1	0	0	0	0	10	0	0	0	0	0	0	0	0	0	0	0	0	0	0	0	0	0	0	0	0	0	0	0	0	0	4	0	0	0	0	0	0
Forward4	0	0	1	0	0	0	0	0	0	0	0	2	0	0	0	0	10	0	0	0	0	0	0	0	0	0	0	0	0	0	0	0	0	3	0	0	1	0	0	0	0	0	7	0	0	0	0	0	0
Forward5	1	0	1	1	0	0	0	0	0	0	0	3	0	0	0	1	9	0	0	0	0	0	0	0	0	0	0	0	0	0	0	0	0	3	0	0	2	1	0	0	0	0	6	0	0	0	0	1	0
Forward6	0	0	1	5	0	0	0	0	0	0	4	2	0	0	0	3	12	0	1	0	0	0	0	3	3	0	0	2	0	0	0	0	1	5	0	2	4	4	0	0	0	1	10	0	0	0	0	7	0
Forward7	1	0	2	6	0	1	0	0	0	3	3	8	1	0	0	6	12	1	5	3	0	0	0	9	7	1	2	5	2	0	0	2	5	8	1	3	4	6	0	2	0	2	10	0	0	0	0	7	0
Forward8	3	3	7	11	1	6	0	1	6	10	11	12	5	0	7	9	12	6	10	4	3	1	4	12	12	7	6	6	10	5	4	4	9	11	7	8	10	11	2	7	3	5	12	0	5	4	1	11	0
Forward9	10	9	10	12	8	12	4	6	10	11	10	12	10	6	11	11	12	7	12	11	9	9	8	12	12	10	9	11	12	12	8	12	11	11	10	11	12	11	9	7	6	12	12	2	9	11	3	12	4
Forward10	12	12	10	12	12	12	10	9	12	12	11	12	12	11	12	12	12	11	12	11	11	12	11	12	12	12	12	12	12	11	12	12	12	12	12	11	11	12	11	9	12	12	12	12	12	11	11	12	10
Deviated0	0	0	0	0	0	0	0	0	0	0	0	0	0	0	0	0	7	0	0	0	0	0	0	0	0	0	0	0	0	0	0	0	0	0	0	0	0	0	0	0	0	0	6	0	0	0	0	0	0
Deviated1	0	0	0	1	0	0	0	0	0	0	0	0	0	0	0	0	12	0	0	0	0	0	0	0	0	0	0	0	0	0	0	0	0	0	0	0	0	0	0	0	0	0	7	0	0	0	0	1	0
Deviated2	0	0	0	2	0	0	1	0	0	0	0	0	0	0	0	0	10	0	0	0	0	0	0	0	0	0	0	0	0	0	0	0	0	0	0	0	0	0	0	0	0	0	4	0	0	0	0	1	0
Deviated3	0	0	0	4	0	0	0	0	0	0	0	0	0	0	0	0	11	0	0	0	0	0	0	0	0	0	0	0	0	0	0	0	1	0	0	0	0	0	0	0	0	0	6	0	0	0	0	1	0
Deviated4	0	0	1	5	0	0	0	0	0	0	0	0	0	0	0	0	10	0	0	0	0	0	0	0	0	0	0	0	0	0	0	0	1	0	0	0	0	2	0	0	0	0	7	0	0	0	0	3	0
Deviated5	0	0	1	7	0	1	0	0	1	1	1	1	3	0	0	2	12	1	0	0	0	0	0	0	0	0	0	0	2	0	0	0	8	4	0	1	1	4	0	0	0	0	9	0	0	0	0	6	0
Deviated6	1	2	7	10	0	4	4	2	5	5	3	8	4	0	0	3	11	4	1	0	1	0	7	0	0	4	4	5	5	0	9	2	10	5	2	6	4	10	0	0	3	0	9	0	4	0	1	9	0
Deviated7	10	10	12	11	5	8	7	4	9	9	7	7	6	1	3	10	11	6	10	5	6	8	11	4	4	10	9	11	11	2	11	11	12	12	7	9	8	11	9	0	8	10	10	3	12	3	8	11	0
Deviated8	12	12	11	12	11	10	12	9	12	11	7	11	10	8	8	12	12	6	11	8	10	12	12	9	9	11	12	12	12	7	12	12	11	12	10	11	9	12	12	2	11	12	10	12	12	7	9	9	7
Deviated9	12	12	12	11	12	10	12	11	11	11	7	12	12	10	10	12	12	12	12	11	12	12	12	12	10	12	12	12	12	10	12	12	12	12	12	10	12	12	12	11	12	12	11	12	12	8	12	12	12
Deviated10	12	12	12	12	12	8	12	12	12	12	11	11	12	12	12	12	12	6	12	10	12	12	12	12	12	12	12	12	12	10	12	12	12	12	12	10	12	12	12	10	12	12	11	12	12	10	10	12	11
[truncated: 71 more columns]
