# Supplementary material for: Deconstructing eye contact perception: Measuring perceptual precision and self-referential tendency using an online psychophysical eye contact detection task
Source: PLoS One. 2020 Mar 13;15(3):e0230258. doi: 10.1371/journal.pone.0230258 (PMC7069644; doi:10.1371/journal.pone.0230258)
Supplement: S3 Data — (CSV) [file pone.0230258.s009.csv]

ID	Sex	Age	Race	Education	ParentEducation	T1_SlopeForward	T1_ThresholdForward	T1_DevianceForward	T1_SlopeDeviated	T1_ThresholdDeviated	T1_DevianceDeviated	T2 Selection	T2_ForwardDeviance	T2_ForwardSlope	T2_ForwardThres50	T2_DeviatedDeviance	T2_DeviatedSlope	T2_DeviatedThres50	RME	ER40	QCAE	ASQ	RTS
S001	Female	48	white	12	12	2.6381518	0.7012659	8.165856254	excluded (almost no endorsement)	excluded (almost no endorsement)	3.070182736	Not selected	NaN	NaN	NaN	NaN	NaN	NaN	21	36	66	25	23
S002	Female	57	white	12	12	7.4021768	0.8834023	0.629597867	excluded (underfit)	excluded (underfit)	20.58581743	Selected	7.388363308	3.976653094	0.867569662	0.116434591	exclude (underfit at T1)	exclude (underfit at T1)	29	32	55	13	3
S003	Female	56	white	16	11	6.8593756	0.8746263	1.071141944	4.5729794	0.7000504	5.640564502	Selected	1.123380418	6.583310977	0.892614348	0.322269242	8.276458629	0.682500019	25	32	56	18	10
S004	Female	50	white	12	12	7.6689637	0.8400066	1.849510084	5.4075906	0.6474177	4.386548653	Not selected	NaN	NaN	NaN	NaN	NaN	NaN	27	31	52	14	9
S005	Female	52	white	21	12	3.9002143	0.8409649	3.248777589	5.4075906	0.6474177	4.386548653	Selected	4.063577257	2.277835678	0.831054883	5.96674296	4.378125959	0.612522429	26	27	73	30	2
S006	Female	53	white	16	12	4.6878609	0.8491276	2.196746649	3.4364185	0.7002636	3.300777159	Not selected	NaN	NaN	NaN	NaN	NaN	NaN	30	36	90	37	16
S007	Female	50	white	18	12	3.9021331	0.5950226	4.555595291	2.2282357	0.3740209	7.246172698	Selected	3.400721998	3.733106949	0.691381094	4.136743461	1.884558998	0.444124817	21	28	76	34	10
S008	Female	48	white	16	16	7.6672952	0.9368072	1.230297333	6.8802009	0.76957	1.081950286	Selected	0.477524184	8.292809743	0.920100836	0.813725334	7.948238078	0.751602092	31	33	46	25	7
S009	Female	50	white	16	12	8.2928097	0.9201008	0.477524184	4.1527412	0.8053895	1.075783564	Not selected	NaN	NaN	NaN	NaN	NaN	NaN	34	35	69	25	0
S010	Female	58	white	12	11	8.3211818	0.8150785	0.487300242	excluded (underfit)	excluded (underfit)	26.51832475	Selected	1.259114978	7.737041307	0.831701842	12.92704108	exclude (underfit at T1)	exclude (underfit at T1)	35	36	52	26	0
S011	Female	46	white	16	14	6.304544	0.7522566	0.854563643	4.7318292	0.6300058	5.736481006	Not selected	NaN	NaN	NaN	NaN	NaN	NaN	24	36	77	22	0
S012	Female	46	white	12	11	6.073504	0.8837944	1.779072672	2.8317757	0.7808999	5.218418969	Not selected	NaN	NaN	NaN	NaN	NaN	NaN	29	33	63	15	5
S013	Female	53	white	12	11	5.2822757	0.8488914	0.977758489	3.7105719	0.735261	5.886265393	Not selected	NaN	NaN	NaN	NaN	NaN	NaN	29	37	49	12	0
S014	Female	55	white	18	12	5.7718861	0.8051737	3.400754006	3.3394412	0.6213535	15.17200275	Not selected	NaN	NaN	NaN	NaN	NaN	NaN	26	32	47	15	1
S015	Female	55	white	12	14	7.6672952	0.9368072	2.589489628	8.3224092	0.7100781	0.48759276	Selected	0.854449515	6.580955417	0.980815006	13.31835149	3.610994828	0.68264481	32	32	73	30	8
S016	Female	51	white	12	12	7.6672952	0.9368072	1.230297333	4.293457	0.7965226	5.244024339	Not selected	NaN	NaN	NaN	NaN	NaN	NaN	34	36	60	18	1
S017	Female	54	white	16	18	7.4021768	0.8834023	0.629597867	6.1159467	0.7786421	3.319465693	Not selected	NaN	NaN	NaN	NaN	NaN	NaN	28	33	72	9	0
S018	Female	58	white	12	12	5.5383234	0.8139279	0.848354797	4.1066532	0.603772	1.951283416	Not selected	NaN	NaN	NaN	NaN	NaN	NaN	32	29	41	14	11
S019	Female	54	white	12	12	7.7370413	0.8317018	1.259114978	6.1820097	0.638625	0.477454793	Not selected	NaN	NaN	NaN	NaN	NaN	NaN	30	35	60	18	3
S020	Female	49	white	18	11	5.2609789	0.8401555	1.503398556	excluded (overfit)	excluded (overfit)	5.50671E-14	Not selected	NaN	NaN	NaN	NaN	NaN	NaN	28	36	59	11	5
S021	Female	47	NR/Other	12	11	8.2759768	0.7875006	0.32214434	5.553886	0.7088753	5.323634601	Not selected	NaN	NaN	NaN	NaN	NaN	NaN	28	34	81	16	1
S022	Female	59	white	14	14	2.8794858	0.8076985	9.830917086	2.3519377	0.4720388	10.00319061	Not selected	NaN	NaN	NaN	NaN	NaN	NaN	32	31	77	26	2
S023	Female	53	white	16	12	5.2266893	0.9285933	4.173089925	4.8066608	0.717559	5.064761035	Selected	1.22513678	4.363432253	0.967038932	1.580561231	3.866210217	0.770336655	24	33	58	18	3
S024	Female	55	white	12	12	5.3842476	0.8226726	0.77199464	6.1419467	0.6300003	0.355151163	Selected	2.436688901	6.282559313	0.857320933	4.546460578	3.896613347	0.66505806	32	34	71	14	0
S025	Female	46	white	16	14	excluded (underfit)	excluded (underfit)	22.82832952	5.4052214	0.7175932	0.790410032	Not selected	NaN	NaN	NaN	NaN	NaN	NaN	28	30	40	22	10
S026	Female	53	white	14	12	7.5765084	0.9451803	1.809699575	9.8603931	0.7977956	0.11641633	Not selected	NaN	NaN	NaN	NaN	NaN	NaN	26	33	69	17	6
S027	Female	54	white	16	12	6.1670738	0.8314116	0.468764462	3.329992	0.673975	4.824254099	Selected	11.94490731	3.697581538	0.779260855	2.706621668	3.51674738	0.67390333	27	30	72	11	5
S028	Female	47	white	14	12	excluded (overfit)	excluded (overfit)	5.41789E-14	6.5300275	0.6558901	1.678635486	Not selected	NaN	NaN	NaN	NaN	NaN	NaN	32	31	44	16	0
S029	Female	50	white	14	11	4.9633837	0.7875816	6.491057816	1.8092402	0.8313368	13.95985895	Selected	9.455620977	2.891043563	0.762832115	6.316854354	2.023151525	0.797134364	21	24	53	18	8
S030	Female	59	white	12	12	3.7454572	0.5687633	2.634484852	3.8276098	0.5512532	1.574846868	Selected	11.01369422	2.708202215	0.648090921	10.08469587	2.980756623	0.665412705	24	31	54	18	3
S031	Female	49	white	14	18	4.6309363	0.8845506	1.965269413	3.8496403	0.6825901	5.92362466	Selected	0.748362116	5.361134163	0.857619731	5.113448477	3.020652698	0.691780758	30	33	62	23	8
S032	Female	48	white	12	12	5.1469245	0.9739808	0.333588215	7.9418319	0.8566133	0.811898077	Selected	1.209277933	7.621615508	0.953559567	2.349714963	5.294307368	0.831414998	33	30	41	14	1
S033	Female	55	white	12	12	8.9173996	0.8066435	0.261295969	2.3092453	0.8496359	15.63154416	Selected	1.849510084	7.668963721	0.840006602	2.496396563	4.41394514	0.814068936	28	32	62	23	0
S034	Female	47	NR/Other	16	11	5.6808972	0.9105706	1.163434099	4.747435	0.5687348	2.137297637	Not selected	NaN	NaN	NaN	NaN	NaN	NaN	22	32	47	20	24
S035	Female	52	white	16	14	2.190589	0.7302869	2.459106396	1.5901374	0.6638508	11.45502576	Selected	8.409298636	2.476831162	0.72855767	3.094623576	4.916834931	0.656211461	22	32	91	20	7
S036	Female	51	white	14	12	1.0244811	0.3867066	10.98438914	1.2847978	0.592941	7.863279766	Not selected	NaN	NaN	NaN	NaN	NaN	NaN	32	34	71	23	1
S037	Female	49	Asian	16	11	7.4021768	0.8834023	0.629597867	4.9633837	0.7875816	2.02818679	Not selected	NaN	NaN	NaN	NaN	NaN	NaN	29	36	59	18	3
S038	Female	50	white	14	11	4.3237055	0.8229124	2.223896908	3.8414725	0.8056121	4.428803785	Not selected	NaN	NaN	NaN	NaN	NaN	NaN	32	30	79	39	1
S039	Female	48	white	14	12	1.4809521	0.3840035	13.38672015	1.4262468	0.1895615	8.982827785	Selected	6.772509294	exclude (random resp. at T1 & T2)	exclude (random resp. at T1 & T2)	11.55073799	exclude (random resp. at T1 & T2)	exclude (random resp. at T1 & T2)	33	30	41	24	11
S040	Female	56	white	16	12	9.8556194	0.9027982	0.115265016	4.7212269	0.7964054	5.667194099	Not selected	NaN	NaN	NaN	NaN	NaN	NaN	30	30	40	22	4
S041	Female	55	white	16	18	8.264726	0.89252	0.318080289	4.2006016	0.5950184	4.863846469	Not selected	NaN	NaN	NaN	NaN	NaN	NaN	31	32	113	25	0
S042	Female	59	white	18	12	4.6309363	0.8845506	5.525862549	3.3788912	0.7090821	7.416038667	Selected	2.839231745	3.53818125	0.886740991	20.24789624	exclude (underfit at T2)	exclude (underfit at T2)	25	29	75	17	3
S043	Female	50	black	21	12	6.305782	0.7177499	2.450611641	3.9855457	0.7439308	1.690892544	Selected	0.788055155	5.402127665	0.752435797	2.590697331	6.881581844	0.700433743	27	34	65	28	11
S044	Female	54	white	16	12	5.4778338	1.0311447	0.540102682	3.9244055	0.8320653	8.626799939	Not selected	NaN	NaN	NaN	NaN	NaN	NaN	29	33	69	41	5
S045	Female	54	white	16	14	3.7532906	0.8145469	1.408418974	1.8775653	0.911593	5.650785141	Not selected	NaN	NaN	NaN	NaN	NaN	NaN	19	31	45	26	3
S046	Female	47	white	14	12	8.3211818	0.8150785	0.487300242	3.3916287	0.8599891	3.240303453	Selected	4.104325529	3.900012764	0.849855478	7.504294275	3.183998875	0.806669141	25	32	69	14	1
S047	Female	48	white	16	21	5.2976731	0.778749	1.478101615	6.1821818	0.5336247	0.477519804	Not selected	NaN	NaN	NaN	NaN	NaN	NaN	28	26	53	15	2
S048	Female	53	white	18	18	6.2957456	0.8227716	0.84960448	4.8066608	0.717559	2.15965396	Not selected	NaN	NaN	NaN	NaN	NaN	NaN	33	33	76	30	3
S049	Female	46	white	21	18	6.1402477	0.7350037	4.668208398	6.1820097	0.638625	0.477454793	Not selected	NaN	NaN	NaN	NaN	NaN	NaN	25	31	77	17	7
S050	Male	54	white	12	12	6.0517471	0.9016107	1.759614241	6.8802009	0.76957	1.081950286	Selected	1.356306772	5.195125562	0.901900284	1.014089544	5.319179652	0.74372576	33	32	52	17	2
S051	Male	52	white	16	12	6.1230916	0.84005	0.343763884	6.1820097	0.638625	0.477454793	Selected	0.257191288	8.903603223	0.911651177	5.32907E-14	exclude (overfit at T2)	exclude (overfit at T2)	31	36	62	16	1
S052	Male	49	white	18	16	6.5229808	0.8141231	1.67518996	4.2013165	0.559995	3.962442983	Not selected	NaN	NaN	NaN	NaN	NaN	NaN	30	35	72	37	0
S053	Male	58	white	16	11	4.9633837	0.7875816	6.491057816	4.8128123	0.542468	4.920504619	Not selected	NaN	NaN	NaN	NaN	NaN	NaN	30	28	48	24	8
S054	Male	54	white	12	18	6.073504	0.8837944	1.779072672	5.2929325	0.7350161	1.53451755	Not selected	NaN	NaN	NaN	NaN	NaN	NaN	34	31	64	27	14
S055	Male	46	white	16	14	excluded (overfit)	excluded (overfit)	5.41789E-14	9.8605022	0.6722044	0.116434755	Not selected	NaN	NaN	NaN	NaN	NaN	NaN	29	38	40	20	0
S056	Male	54	white	12	14	7.9418319	0.8566133	0.811898077	3.2196544	0.7710001	4.881861302	Not selected	NaN	NaN	NaN	NaN	NaN	NaN	32	31	74	19	3
S057	Male	49	white	16	14	3.1833059	0.5863308	3.298925231	2.3486908	0.6933255	6.129729296	Not selected	NaN	NaN	NaN	NaN	NaN	NaN	29	30	71	30	0
S058	Male	49	white	18	12	6.623227	0.6825004	3.558744606	2.1845341	0.5604448	11.21069876	Not selected	NaN	NaN	NaN	NaN	NaN	NaN	28	29	84	32	1
S059	Male	46	white	14	12	5.6808972	0.9105706	1.163434099	6.1200354	0.6913714	2.074926324	Selected	1.892567008	4.59045291	0.902443499	1.851091997	7.674423533	0.63000001	28	37	56	18	1
S060	Male	52	white	18	11	6.0300013	0.9369397	0.352487834	excluded (underfit)	excluded (underfit)	23.22578751	Not selected	NaN	NaN	NaN	NaN	NaN	NaN	25	25	68	12	0
S061	Male	54	white	12	12	excluded (overfit)	excluded (overfit)	5.32907E-14	excluded (overfit)	excluded (overfit)	5.41789E-14	Selected	1.148253863	exclude (overfit at T1)	exclude (overfit at T1)	1.811252841	exclude (overfit at T1)	exclude (overfit at T1)	26	35	75	7	3
S062	Male	53	white	12	12	6.8778439	0.8054394	1.080890575	2.788495	0.6744371	6.530701793	Not selected	NaN	NaN	NaN	NaN	NaN	NaN	28	31	72	15	1
S063	Male	56	white	12	12	6.1200354	0.6913714	1.813544433	2.7284173	0.8825782	5.135913825	Selected	2.655937368	5.782472168	0.700142661	3.735811486	4.293456977	0.796522607	23	32	72	20	1
S064	Male	57	white	14	12	7.4021768	0.8834023	0.629597867	5.6369146	0.6825028	2.705831621	Selected	1.503398556	5.260978894	0.840155477	2.388583533	5.307480335	0.673711912	32	35	67	10	0
S065	Male	52	white	16	14	4.5433433	0.8052331	2.533909883	4.9138325	0.7088135	1.534121673	Selected	2.283646985	4.24642063	0.84944365	1.813652143	6.120258575	0.673630825	32	28	77	13	0
S066	Male	52	white	16	12	5.2943074	0.831415	0.990522669	4.3317467	0.6212687	13.30734663	Not selected	NaN	NaN	NaN	NaN	NaN	NaN	33	34	76	34	0
S067	Male	50	white	16	18	5.0769162	0.6649544	1.33894481	4.378126	0.6125224	5.96674296	Not selected	NaN	NaN	NaN	NaN	NaN	NaN	26	34	68	21	4
S068	Male	59	white	14	12	3.4364185	0.7002636	2.004395099	7.4202798	0.5866397	0.63759307	Not selected	NaN	NaN	NaN	NaN	NaN	NaN	28	32	63	14	0
S069	Male	54	white	16	16	4.8408254	0.8666634	2.192242333	6.1419467	0.6300003	0.355151163	Selected	3.925818415	3.354871304	0.788509441	0.813789926	7.948542254	0.646601655	34	33	75	17	0
S070	Male	50	white	14	12	8.2759768	0.7875006	0.32214434	9.860501	0.6927956	0.116434591	Selected	0.32214434	8.275976828	0.787500611	1.537800729	5.297358862	0.630001707	31	32	67	14	1
S071	Male	47	white	12	14	6.583311	0.8926143	1.123380418	4.0809081	0.7614497	4.81379817	Not selected	NaN	NaN	NaN	NaN	NaN	NaN	22	33	71	12	5
S072	Male	47	white	18	16	6.1230916	0.84005	0.343763884	7.4202798	0.5866397	0.63759307	Not selected	NaN	NaN	NaN	NaN	NaN	NaN	30	30	50	20	4
S073	Male	52	white	12	12	6.1230916	0.84005	0.343763884	7.7408592	0.7266984	2.619388154	Not selected	NaN	NaN	NaN	NaN	NaN	NaN	27	35	57	15	7
S074	Male	52	white	14	12	6.073504	0.8837944	3.287285525	5.6284903	0.7875298	2.058850284	Selected	6.70098827	6.282559313	0.857320933	3.994752808	3.381960734	0.850985382	23	31	58	23	3
S075	Male	51	white	14	14	3.743918	0.7528174	1.83897104	5.2973589	0.6300017	1.537800729	Selected	2.632113319	5.559872243	0.892843039	3.618386386	7.948551246	0.613398363	27	34	63	25	5
S076	Male	59	white	14	14	4.1924274	0.7000702	1.145590317	11.5509483	0.5775	0.034833379	Not selected	NaN	NaN	NaN	NaN	NaN	NaN	29	36	55	19	3
S077	Male	50	white	16	12	4.3527383	0.8938145	2.946197954	8.3222157	0.7599222	0.487553842	Not selected	NaN	NaN	NaN	NaN	NaN	NaN	26	31	70	18	0
S078	Male	53	white	12	14	8.2759768	0.7875006	0.32214434	7.7410545	0.6216983	1.260237606	Not selected	NaN	NaN	NaN	NaN	NaN	NaN	29	34	73	13	0
S079	Male	46	Asian	21	16	7.9418319	0.8566133	0.811898077	11.5509482	0.6825	0.034833372	Selected	4.657614353	6.123091597	0.840050037	0.116434755	9.860502158	0.672204415	32	34	54	23	4
S080	Male	51	white	16	16	4.3592961	0.9576361	2.164630026	3.005833	0.8525281	3.980372735	Not selected	NaN	NaN	NaN	NaN	NaN	NaN	30	35	63	19	3
S081	Male	48	white	16	12	excluded (overfit)	excluded (overfit)	5.39568E-14	9.8605022	0.6722044	0.116434755	Not selected	NaN	NaN	NaN	NaN	NaN	NaN	33	32	42	13	1
S082	Male	50	white	18	14	3.3819607	0.8509854	2.224115362	2.3918666	0.5338172	6.426208934	Selected	1.113682484	4.173100515	0.770197519	6.440435858	3.529034984	0.516246111	18	23	88	25	1
S083	Male	53	white	16	16	2.8424449	0.6039887	2.753783261	3.7762132	0.5425024	3.264534907	Selected	4.747130904	2.373471549	0.639852715	6.641580695	4.918002867	0.603797438	31	34	61	15	0
S084	Male	53	white	14	18	6.073504	0.8837944	1.779072672	7.7408592	0.7266984	2.619388154	Not selected	NaN	NaN	NaN	NaN	NaN	NaN	31	31	59	16	4
S085	Male	55	white	12	12	excluded (overfit)	excluded (overfit)	5.41789E-14	9.860501	0.6927956	0.116434591	Not selected	NaN	NaN	NaN	NaN	NaN	NaN	34	37	63	20	0
S086	Male	46	white	16	21	4.8875727	0.8139458	1.504216389	excluded (underfit)	excluded (underfit)	19.36313802	Selected	1.503398556	5.260978894	0.840155477	1.634673929	exclude (underfit at T1)	exclude (underfit at T1)	31	36	73	26	1
S087	Male	53	Asian	21	18	5.2822757	0.8488914	0.977758489	3.3378482	0.7179041	6.363651082	Selected	2.448222459	3.260475154	0.797570063	11.38251688	2.34869083	0.693325493	23	27	55	11	8
S088	Male	48	black	16	16	8.9036032	0.9116512	0.257191288	5.3244694	0.6212944	1.018008512	Not selected	NaN	NaN	NaN	NaN	NaN	NaN	30	38	62	31	11
S089	Male	48	white	12	12	2.6057617	0.7102375	6.999120859	3.1629687	0.6916496	2.580378507	Selected	6.523535869	2.493836176	0.719537186	3.300777159	3.436418458	0.70026355	29	31	70	25	3
S090	Male	46	white	21	18	3.3916287	0.8599891	1.644837573	3.7170772	0.7440426	9.186639785	Not selected	NaN	NaN	NaN	NaN	NaN	NaN	31	33	79	24	5
S091	Male	55	white	21	18	4.1731005	0.7701975	3.312342434	excluded (underfit)	excluded (underfit)	31.08960341	Not selected	NaN	NaN	NaN	NaN	NaN	NaN	24	28	69	26	2
S092	Male	56	white	16	16	5.4052214	0.7175932	0.790410032	3.73644	0.6738472	9.229565937	Not selected	NaN	NaN	NaN	NaN	NaN	NaN	34	33	65	19	3
S093	Male	48	white	16	12	6.8593756	0.8746263	1.071141944	7.9485423	0.6466017	3.618384839	Not selected	NaN	NaN	NaN	NaN	NaN	NaN	35	34	85	12	0
S094	Male	54	white	16	16	3.7331069	0.6913811	1.854807218	4.378126	0.6125224	3.061635886	Selected	2.496253237	3.378891228	0.70908213	1.952901738	4.107884288	0.55124541	24	32	78	23	0
S095	Male	55	white	14	12	5.5060827	0.8663397	6.527124717	7.4201849	0.6916398	0.63756755	Selected	1.163434099	5.680897188	0.91057061	5.19584E-14	exclude (overfit at T2)	exclude (overfit at T2)	31	31	85	22	1
S096	Male	52	white	16	11	8.9177385	0.7683568	0.261369437	3.9979151	0.6913304	4.321102079	Not selected	NaN	NaN	NaN	NaN	NaN	NaN	31	28	45	38	2
S097	Male	59	white	16	14	4.3026837	0.7789374	0.796842584	3.0753775	0.824963	1.954613453	Selected	5.329885225	2.614519521	0.893501477	6.721455688	5.195125562	0.901900284	32	32	86	37	1
S098	Male	47	white	14	12	7.9418319	0.8566133	0.811898077	4.0058897	0.6212769	1.726113433	Not selected	NaN	NaN	NaN	NaN	NaN	NaN	25	37	69	11	0
S099	Male	51	white	16	12	3.5012716	0.923947	4.359248322	2.4227631	0.7831077	12.3447578	Not selected	NaN	NaN	NaN	NaN	NaN	NaN	19	36	65	26	0
S100	Female	28	white	16	12	4.8638652	0.8932387	1.889749401	4.7435357	0.6912849	1.492701705	Selected	3.554109313	5.415294734	0.919558271	1.337596175	5.075287169	0.700062709	32	30	46	15	2
S101	Female	40	white	12	12	3.4890192	0.7353888	12.01114156	2.070805	0.5783868	10.6447425	Not selected	NaN	NaN	NaN	NaN	NaN	NaN	16	31	54	22	11
S102	Female	27	white	16	16	8.9036032	0.9116512	0.257191288	5.0752872	0.7000627	5.082170906	Not selected	NaN	NaN	NaN	NaN	NaN	NaN	30	36	62	18	17
S103	Female	30	white	18	16	excluded (overfit)	excluded (overfit)	5.32907E-14	6.1230916	0.84005	4.657614353	Not selected	NaN	NaN	NaN	NaN	NaN	NaN	30	35	46	19	11
S104	Female	29	white	21	18	7.8984215	0.9284536	0.794862684	excluded (overfit)	excluded (overfit)	5.24025E-14	Not selected	NaN	NaN	NaN	NaN	NaN	NaN	32	35	39	9	2
S105	Female	35	white	18	18	5.227112	0.8841228	3.808937386	4.3026837	0.7789374	0.796842584	Not selected	NaN	NaN	NaN	NaN	NaN	NaN	32	31	35	21	4
S106	Female	39	white	16	16	5.4152947	0.9195583	0.711812472	3.8414725	0.8056121	3.672805562	Not selected	NaN	NaN	NaN	NaN	NaN	NaN	33	37	69	23	4
S107	Female	39	NR/Other	14	14	6.5229808	0.8141231	1.67518996	6.1807475	0.7263779	8.38524343	Selected	5.023629684	4.773455443	0.822742823	5.24025E-14	exclude (overfit at T2)	exclude (overfit at T2)	31	34	49	17	1
S108	Female	37	white	16	14	8.3164634	0.8649332	0.486012068	5.6369146	0.6825028	2.705831621	Not selected	NaN	NaN	NaN	NaN	NaN	NaN	32	37	62	24	6
S109	Female	32	white	14	14	1.7507297	0.4706242	11.81579239	1.1836977	0.6048461	9.912685935	Selected	7.05094352	exclude (random resp. at T1 & T2)	exclude (random resp. at T1 & T2)	4.135674836	exclude (random resp. at T1 & T2)	exclude (random resp. at T1 & T2)	18	35	61	22	13
S110	Female	35	white	12	16	7.7370413	0.8317018	2.618307272	6.305782	0.7177499	0.855145761	Not selected	NaN	NaN	NaN	NaN	NaN	NaN	32	32	48	29	8
S111	Female	37	black	12	12	8.7890547	0.9786888	0.213991065	7.9482381	0.7516021	3.618320247	Selected	5.59552E-14	exclude (overfit at T2)	exclude (overfit at T2)	5.39568E-14	exclude (overfit at T2)	exclude (overfit at T2)	28	34	53	22	9
S112	Female	37	white	14	12	6.583311	0.8926143	1.123380418	5.3208424	0.7263056	6.576086881	Not selected	NaN	NaN	NaN	NaN	NaN	NaN	32	36	59	17	10
S113	Female	33	white	14	14	7.7370413	0.8317018	1.259114978	7.6744235	0.63	1.851091997	Selected	2.615080607	5.733565807	0.875057162	5.50671E-14	exclude (overfit at T2)	exclude (overfit at T2)	31	32	48	22	12
S114	Female	36	white	16	12	4.9972737	0.8754018	4.988026045	3.5126636	0.6914506	9.358255972	Not selected	NaN	NaN	NaN	NaN	NaN	NaN	24	33	49	16	8
S115	Female	31	white	12	12	4.3931662	0.9482181	3.466027968	3.0148113	0.9277373	1.602486687	Selected	3.367295236	5.733565807	0.875057162	4.2466376	2.849554632	0.862733041	24	36	86	17	1
S116	Female	30	white	21	16	5.2822757	0.8488914	0.977758489	4.7318292	0.6300058	2.781822832	Not selected	NaN	NaN	NaN	NaN	NaN	NaN	29	34	46	11	2
S117	Female	35	white	14	14	5.9529403	0.9457706	0.192598732	6.8815818	0.7004337	1.082484478	Selected	1.293800997	6.2444548	0.972143975	11.82862751	3.15130947	0.753398245	30	32	46	20	3
S118	Female	26	white	12	12	6.8802009	0.76957	1.081950286	3.050688	0.6477826	16.25229665	Selected	4.908709722	3.651131104	0.665100868	7.0687559	1.964179774	0.533934257	25	34	54	19	10
S119	Female	28	white	16	16	excluded (overfit)	excluded (overfit)	5.41789E-14	excluded (overfit)	excluded (overfit)	5.24025E-14	Not selected	NaN	NaN	NaN	NaN	NaN	NaN	32	34	64	27	10
S120	Female	35	white	18	11	5.9529403	0.9457706	4.5064492	4.7516752	0.6212714	2.888460802	Not selected	NaN	NaN	NaN	NaN	NaN	NaN	31	31	45	20	2
S121	Female	32	Asian	18	21	6.0300013	0.9369397	0.352487834	7.4191984	0.7783622	0.637243336	Selected	0.854449515	6.580955417	0.980815006	7.562721427	6.123091597	0.840050037	33	34	47	15	6
S122	Female	41	white	16	12	8.1835156	0.9702773	0.432381817	6.1230916	0.84005	7.562721427	Not selected	NaN	NaN	NaN	NaN	NaN	NaN	26	34	78	26	0
S123	Female	26	white	18	16	7.8984215	0.9284536	3.599457597	5.553886	0.7088753	0.860763575	Selected	4.776370867	5.027813405	0.946783895	2.072634732	6.115946719	0.778642066	33	32	62	10	6
S124	Female	34	white	18	16	5.4021277	0.7524358	0.788055155	5.6379047	0.5775002	2.706392814	Not selected	NaN	NaN	NaN	NaN	NaN	NaN	29	33	73	24	6
S125	Female	29	black	13	18	7.3914167	0.9016952	0.623769289	excluded (overfit)	excluded (overfit)	5.41789E-14	Selected	5.32907E-14	exclude (overfit at T2)	exclude (overfit at T2)	0.487600445	exclude (overfit at T1)	exclude (overfit at T1)	32	34	58	14	6
S126	Female	39	Asian	16	16	8.9134619	0.8733651	0.26032669	excluded (overfit)	excluded (overfit)	5.41789E-14	Not selected	NaN	NaN	NaN	NaN	NaN	NaN	30	33	52	9	3
S127	Female	33	white	18	14	7.9460388	0.8233998	0.813134843	4.4513716	0.7088123	1.256665762	Selected	2.223896908	4.323705516	0.822912446	13.76809714	2.654487384	0.665819815	32	31	70	31	16
S128	Female	44	black	14	14	5.3842476	0.8226726	3.576589553	2.6866978	0.6745993	5.156634648	Not selected	NaN	NaN	NaN	NaN	NaN	NaN	22	34	53	13	5
S129	Female	44	white	14	12	5.7335658	0.8750572	2.615080607	6.8802009	0.76957	1.081950286	Not selected	NaN	NaN	NaN	NaN	NaN	NaN	33	39	46	7	3
S130	Female	28	white	14	12	6.583311	0.8926143	1.123380418	8.3224092	0.7100781	0.48759276	Selected	0.192598732	5.952940254	0.945770628	1.813652143	6.120258575	0.673630825	28	35	65	15	14
S131	Female	42	Asian	16	12	7.6216155	0.9535596	2.568470228	7.7408592	0.7266984	2.619388154	Selected	1.293800997	6.2444548	0.972143975	1.259043146	5.782472168	0.700142661	35	32	70	32	0
S132	Male	27	white	15	16	1.6267446	0.5984057	11.35778275	excluded (almost no endorsement)	excluded (almost no endorsement)	2.829356059	Not selected	NaN	NaN	NaN	NaN	NaN	NaN	25	27	64	24	3
S133	Female	37	white	14	14	3.4518514	0.8239076	4.757169325	3.5303734	0.7177824	6.926565985	Not selected	NaN	NaN	NaN	NaN	NaN	NaN	28	27	71	23	3
S134	Female	44	white	12	12	6.5057221	0.8659589	1.514952018	9.860501	0.6927956	0.116434591	Selected	25.94848442	exclude (underfit at T2)	exclude (underfit at T2)	16.66860184	3.058857876	0.709363425	28	32	55	14	5
S135	Female	36	white	12	11	8.9036032	0.9116512	0.257191288	5.3074803	0.6737119	2.388583533	Not selected	NaN	NaN	NaN	NaN	NaN	NaN	29	32	65	20	9
S136	Female	35	white	16	12	7.9418319	0.8566133	0.811898077	4.5035384	0.6825248	0.913478478	Not selected	NaN	NaN	NaN	NaN	NaN	NaN	28	30	53	17	5
S137	Female	35	white	14	16	11.5501446	0.8925008	0.034702621	excluded (overfit)	excluded (overfit)	5.68434E-14	Selected	0.115916144	9.858044089	0.882208673	5.15143E-14	exclude (overfit at T1 & T2)	exclude (overfit at T1 & T2)	32	31	56	23	16
S138	Female	26	white	14	14	3.3928163	0.6564037	6.996848128	1.5805908	0.7402296	14.92570225	Not selected	NaN	NaN	NaN	NaN	NaN	NaN	30	34	65	20	5
S139	Female	31	Asian	16	16	6.2825593	0.8573209	2.436688901	8.3224092	0.7100781	0.48759276	Not selected	NaN	NaN	NaN	NaN	NaN	NaN	26	35	64	26	15
S140	Female	27	white	15	12	7.7408592	0.7266984	1.260195859	2.5347274	0.5866081	16.88417187	Selected	1.665015279	6.505722067	0.865958864	0.261394546	8.917879376	0.596643467	31	36	59	15	5
S141	Female	27	white	14	11	6.0300013	0.9369397	0.352487834	5.5498085	0.7611497	0.857861588	Not selected	NaN	NaN	NaN	NaN	NaN	NaN	25	37	70	29	5
S142	Female	37	white	12	12	5.3611342	0.8576197	4.342873586	2.5937451	0.8555983	6.804741291	Not selected	NaN	NaN	NaN	NaN	NaN	NaN	24	32	63	10	5
S143	Female	29	white	16	12	5.7335658	0.8750572	2.615080607	2.8605281	0.6655311	8.991100203	Not selected	NaN	NaN	NaN	NaN	NaN	NaN	36	37	62	22	16
S144	Female	41	white	18	12	6.8288578	0.910556	1.051452117	3.6340736	0.8593012	2.898411141	Not selected	NaN	NaN	NaN	NaN	NaN	NaN	22	32	49	17	18
S145	Female	34	white	14	12	3.3118856	0.7267269	5.463900039	2.6221934	0.5162109	7.521981797	Selected	4.696523839	3.896613347	0.66505806	17.56429948	exclude (underfit at T2)	exclude (underfit at T2)	20	21	62	27	17
S146	Female	39	white	16	12	6.4475334	0.91934	1.622307274	8.917865	0.7016435	0.261392272	Not selected	NaN	NaN	NaN	NaN	NaN	NaN	34	37	63	29	0
S147	Female	32	white	16	14	5.6808972	0.9105706	1.163434099	5.3208424	0.7263056	1.015405451	Selected	1.181859398	5.027813405	0.946783895	2.450611641	6.305782043	0.717749868	32	37	62	16	0
S148	Female	31	white	12	12	6.1159467	0.7786421	1.811252841	7.4202241	0.6733604	0.637578744	Selected	2.286336302	4.91383252	0.708813534	1.52840369	6.529595352	0.70911094	27	36	57	21	11
S149	Male	38	white	16	16	7.9418319	0.8566133	0.811898077	7.4202818	0.5683603	4.294915247	Not selected	NaN	NaN	NaN	NaN	NaN	NaN	29	33	67	12	1
S150	Male	28	white	18	18	3.329992	0.673975	2.775657409	3.5281235	0.4812261	1.976085704	Selected	2.148260028	3.058857876	0.709363425	5.486929893	3.424283739	0.472461442	29	36	77	23	0
S151	Male	40	white	12	12	4.4667285	0.8758247	2.402929523	7.6741498	0.7350003	1.851031615	Not selected	NaN	NaN	NaN	NaN	NaN	NaN	34	35	72	24	14
S152	Male	41	white	14	16	7.9418319	0.8566133	3.61649299	8.9178756	0.6633565	0.261394007	Not selected	NaN	NaN	NaN	NaN	NaN	NaN	32	39	54	11	0
S153	Male	41	white	14	11	3.956792	0.8945739	6.429731389	3.3522895	0.7619598	1.626148163	Selected	1.258356486	7.73457511	0.848311434	3.344250267	4.192427401	0.700070245	27	33	80	7	1
S154	Male	32	white	12	16	4.7212269	0.7964054	1.465704964	3.1845179	0.5688045	10.55523174	Not selected	NaN	NaN	NaN	NaN	NaN	NaN	32	32	59	9	14
S155	Male	26	white	18	16	6.1599699	0.8486867	0.464046276	4.1924274	0.7000702	10.71222837	Not selected	NaN	NaN	NaN	NaN	NaN	NaN	25	33	51	11	2
S156	Male	32	Asian	18	11	3.1428117	0.9362206	1.118273676	4.9253801	0.9110162	1.136129985	Not selected	NaN	NaN	NaN	NaN	NaN	NaN	28	26	66	27	1
S157	Male	29	white	12	14	5.5060827	0.8663397	0.817422729	5.3087087	0.5862931	1.487123638	Selected	1.440027704	4.840825411	0.866663439	11.42382319	3.279611492	0.595076687	25	34	48	28	0
S158	Male	35	white	16	12	8.9036032	0.9116512	0.257191288	8.3224581	0.6050781	0.487601624	Not selected	NaN	NaN	NaN	NaN	NaN	NaN	35	33	56	14	2
S159	Male	27	Asian	12	12	7.3914167	0.9016952	0.623769289	6.5300275	0.6558901	6.63233925	Not selected	NaN	NaN	NaN	NaN	NaN	NaN	27	38	76	29	0
S160	Male	29	white	16	14	6.190573	0.9281275	0.767084343	3.1513063	0.8979345	9.435675028	Selected	1.694045703	4.08608566	0.930711394	14.35425515	1.512357486	1.102463068	26	33	68	20	2
S161	Male	33	Asian	16	14	6.1230916	0.84005	0.343763884	5.3074803	0.6737119	2.388583533	Not selected	NaN	NaN	NaN	NaN	NaN	NaN	33	36	83	31	0
S162	Male	31	white	16	12	4.3237055	0.8229124	2.976111537	4.3163229	0.6300141	6.574057496	Selected	2.615080607	5.733565807	0.875057162	2.164180975	4.811293806	0.647474531	35	37	56	26	3
S163	Male	26	white	16	16	6.0479792	0.9634009	0.632843536	4.5729794	0.7000504	5.640564502	Selected	0.794862684	7.898421483	0.928453614	0.034833372	11.55094822	0.6825	32	34	68	31	4
S164	Male	29	white	16	21	4.379204	0.9117546	2.228410437	excluded (underfit)	excluded (underfit)	20.01418283	Not selected	NaN	NaN	NaN	NaN	NaN	NaN	36	35	58	19	0
S165	Male	26	white	16	12	4.8408254	0.8666634	1.440027704	2.7035956	0.8176951	10.70899907	Not selected	NaN	NaN	NaN	NaN	NaN	NaN	28	32	62	11	1
S166	Male	33	white	16	14	6.073504	0.8837944	1.779072672	6.8815818	0.7004337	1.082484478	Selected	4.976573157	4.740939774	0.857904449	4.294889253	7.420184857	0.69163982	28	37	57	27	9
S167	Male	32	white	12	12	4.7228289	0.9202094	1.24633257	5.5498085	0.7611497	3.762968663	Not selected	NaN	NaN	NaN	NaN	NaN	NaN	26	35	58	22	5
S168	Male	34	white	18	12	7.4021768	0.8834023	0.629597867	6.1202586	0.6736308	1.813652143	Not selected	NaN	NaN	NaN	NaN	NaN	NaN	30	36	77	40	8
S169	Male	35	white	17	16	5.4152947	0.9195583	0.711812472	excluded (overfit)	excluded (overfit)	5.39568E-14	Not selected	NaN	NaN	NaN	NaN	NaN	NaN	33	38	56	16	2
S170	Male	41	white	16	12	4.9972737	0.8754018	1.243451314	4.9063001	0.7612587	8.138366333	Selected	2.61754878	7.73457511	0.848311434	1.260195859	7.740859152	0.726698396	27	33	79	30	2
S171	Male	33	white	12	12	5.7335658	0.8750572	2.615080607	4.0197054	0.7526937	2.846357298	Not selected	NaN	NaN	NaN	NaN	NaN	NaN	21	33	57	10	5
S172	Male	35	white	12	12	7.9418319	0.8566133	0.811898077	4.3309468	0.638759	2.492926344	Selected	0.115916144	9.858044089	0.882208673	1.534121673	4.91383252	0.708813534	30	37	72	18	11
S173	Male	41	white	14	14	5.227112	0.8841228	1.398446643	6.304544	0.7522566	0.854563643	Selected	4.782656366	4.152741162	0.805389462	2.410619604	4.316884614	0.743846567	25	34	58	12	6
S174	Male	28	white	12	12	5.2609789	0.8401555	1.503398556	1.1837341	0.3328226	15.50040327	Selected	1.22513678	4.363432253	0.967038932	3.349508228	3.401834701	0.770735233	23	34	49	13	3
S175	Male	31	white	16	16	7.6216155	0.9535596	1.209277933	4.9790069	0.6825098	2.044280572	Selected	3.258698619	3.616381854	0.94221715	3.344250267	4.192427401	0.700070245	33	33	66	26	0
S176	Male	27	white	14	11	3.3916287	0.8599891	2.139453906	2.5432347	0.7913695	5.39423761	Selected	3.637592402	2.893963178	0.980497258	18.83375496	exclude (underfit at T2)	exclude (underfit at T2)	24	26	71	24	13
S177	Male	28	white	14	21	6.190573	0.9281275	2.362550223	7.9484391	0.7183984	0.813769004	Not selected	NaN	NaN	NaN	NaN	NaN	NaN	30	35	60	18	9
S178	Male	32	white	12	12	4.5035384	0.6825248	3.21265059	5.3242498	0.6387089	2.377062734	Selected	2.278601084	4.906300082	0.761258714	1.838922083	4.106653227	0.603771996	25	29	55	19	6
S179	Male	37	white	12	14	5.4778338	1.0311447	0.540102682	excluded (underfit)	excluded (underfit)	18.23846855	Not selected	NaN	NaN	NaN	NaN	NaN	NaN	29	36	52	19	0
S180	Male	28	black	12	21	5.5060827	0.8663397	0.817422729	7.9485423	0.6466017	0.813789926	Selected	18.334335	exclude (underfit at T2)	exclude (underfit at T2)	3.704245943	5.555812667	0.603870374	30	27	64	28	5
S181	Male	38	white	16	12	4.3612028	0.7525986	1.679565438	excluded (underfit)	excluded (underfit)	21.17255231	Selected	9.747881736	3.354871304	0.788509441	6.087437813	exclude (underfit at T1)	exclude (underfit at T1)	28	31	50	28	19
S182	Male	32	black	16	16	8.264726	0.89252	0.318080289	9.8605022	0.6722044	0.116434755	Not selected	NaN	NaN	NaN	NaN	NaN	NaN	33	34	69	33	5
S183	Male	39	Asian	16	12	excluded (underfit)	excluded (underfit)	22.15945052	2.7614181	0.7275876	9.946563228	Not selected	NaN	NaN	NaN	NaN	NaN	NaN	25	36	64	18	0
S184	Male	31	black	16	12	8.3164634	0.8649332	0.486012068	3.7413929	0.6388051	9.238344186	Selected	0.486012068	8.316463362	0.864933217	2.416760031	4.321033608	0.726332669	30	29	72	21	12
S185	Male	30	white	12	12	2.2574907	0.6579874	3.932895568	3.3251779	0.3584602	4.810618483	Selected	1.537800729	5.297358862	0.630001707	6.454128382	4.19669423	0.384975234	27	30	88	26	1
S186	Male	33	white	12	14	5.9567331	0.9546003	0.280670432	3.8662102	0.7703367	6.833348814	Not selected	NaN	NaN	NaN	NaN	NaN	NaN	30	34	50	17	3
S187	Male	27	white	16	16	5.4021277	0.7524358	0.788055155	2.8352642	0.6831934	9.362076805	Not selected	NaN	NaN	NaN	NaN	NaN	NaN	26	34	78	27	1
S188	Male	23	white	12	12	2.3387869	0.6044996	4.889364226	1.011317	0.1651042	11.24269575	Not selected	NaN	NaN	NaN	NaN	NaN	NaN	13	30	75	26	4
S189	Male	29	white	16	12	5.6808972	0.9105706	1.163434099	excluded (overfit)	excluded (overfit)	5.41789E-14	Not selected	NaN	NaN	NaN	NaN	NaN	NaN	30	28	54	17	0
S190	Male	32	white	16	16	5.7335658	0.8750572	2.615080607	3.4018347	0.7707352	9.32163481	Not selected	NaN	NaN	NaN	NaN	NaN	NaN	26	37	50	18	0
S191	Male	33	white	12	12	6.5295954	0.7091109	1.678466951	4.2006016	0.5950184	6.260740692	Selected	5.350818814	3.638149758	0.89551585	15.63003709	3.399809467	0.603818616	32	35	86	18	1
S192	Male	27	white	16	16	7.4021768	0.8834023	0.629597867	4.3163229	0.6300141	9.52871567	Not selected	NaN	NaN	NaN	NaN	NaN	NaN	30	35	67	27	1
S193	Male	27	white	17	14	excluded (underfit)	excluded (underfit)	23.2717756	3.1794171	0.6213971	14.95371164	Not selected	NaN	NaN	NaN	NaN	NaN	NaN	28	33	70	23	5
S194	Male	34	white	16	12	3.7532906	0.8145469	1.408418974	2.5432347	0.7913695	8.198832523	Not selected	NaN	NaN	NaN	NaN	NaN	NaN	33	32	55	25	7
S195	Male	32	white	16	18	7.3914167	0.9016952	0.623769289	8.9178756	0.6633565	0.261394007	Not selected	NaN	NaN	NaN	NaN	NaN	NaN	26	36	64	18	10
S196	Male	33	white	18	16	8.9177385	0.7683568	0.261369437	6.1821818	0.5336247	0.477519804	Selected	7.661034361	3.743918011	0.75281739	7.997048005	2.918287026	0.525	26	33	60	15	0
S197	Male	28	white	21	21	2.487137	0.8009107	15.35868763	1.6284154	0.6819384	13.55841361	Not selected	NaN	NaN	NaN	NaN	NaN	NaN	9	21	48	25	31
S198	Male	19	Asian	12	12	4.9972737	0.8754018	2.901727428	5.0752872	0.7000627	12.41244708	Not selected	NaN	NaN	NaN	NaN	NaN	NaN	33	30	69	23	0
S199	Male	22	Asian	17	21	5.1951256	0.9019003	1.356306772	3.2776102	0.7797683	9.120995927	Not selected	NaN	NaN	NaN	NaN	NaN	NaN	30	36	61	27	12
S200	Male	24	white	16	16	2.6443915	0.9028343	7.935281521	2.4712556	0.876105	5.512214174	Selected	6.551531745	2.394847615	0.906898369	15.85547712	1.22727637	0.890460429	21	31	57	20	2
S201	Male	21	white	14	16	5.227112	0.8841228	2.300724533	excluded (underfit)	excluded (underfit)	24.51136744	Not selected	NaN	NaN	NaN	NaN	NaN	NaN	31	36	60	21	7
S202	Male	18	white	12	14	2.6244423	0.612946	6.635703439	excluded (underfit)	excluded (underfit)	34.00351835	Not selected	NaN	NaN	NaN	NaN	NaN	NaN	20	29	69	28	10
S203	Male	19	white	13	16	5.0278134	0.9467839	1.181859398	6.1419467	0.6300003	4.669001631	Not selected	NaN	NaN	NaN	NaN	NaN	NaN	31	34	67	13	15
S204	Male	18	white	12	21	3.8598022	0.9696385	1.074785152	5.1951256	0.9019003	1.356306772	Not selected	NaN	NaN	NaN	NaN	NaN	NaN	21	35	72	17	1
S205	Male	22	Asian	11	21	7.6689637	0.8400066	1.849510084	5.4075906	0.6474177	11.6055062	Selected	2.040454563	6.073504026	0.88379437	0.116434755	9.860502158	0.672204415	30	34	74	23	7
S206	Male	21	white	8	12	4.7409398	0.8579044	2.071466082	4.0962959	0.7088432	7.645316086	Selected	1.136129985	4.925380109	0.911016237	3.431194741	6.180046919	0.743629239	28	35	46	19	2
S207	Male	20	white	16	16	7.1237123	0.989452	0.438500745	4.9633837	0.7875816	6.491057816	Selected	0.488221642	4.680817332	0.994547165	0.487300242	8.321181798	0.815078516	25	34	67	24	13
S208	Male	21	white	16	12	excluded (underfit)	excluded (underfit)	20.27947323	1.2711065	0.4175726	14.10168445	Not selected	NaN	NaN	NaN	NaN	NaN	NaN	29	31	66	10	8
S209	Male	22	white	16	14	3.8496403	0.6825901	2.279562091	2.8083345	0.525	12.05969042	Not selected	NaN	NaN	NaN	NaN	NaN	NaN	29	30	63	15	6
S210	Male	18	white	13	16	3.7331069	0.6913811	3.400721998	2.3584839	0.6754412	6.300935272	Selected	2.170575133	3.97623847	0.735162409	9.563302467	3.106220111	0.577580426	34	33	70	32	10
S211	Male	24	Asian	16	11	3.109996	0.7800955	11.80220342	1.6249296	0.9857617	16.64600678	Selected	1.889749401	4.863865181	0.893238739	2.460120389	3.153581486	0.97639573	29	37	57	22	21
S212	Male	23	white	16	12	5.5598722	0.892843	1.99121732	4.7318292	0.6300058	10.69018477	Selected	2.734267319	3.388971394	0.841962792	0.855493687	6.3065948	0.647252051	28	36	72	17	16
S213	Male	23	white	16	18	6.4475334	0.91934	1.622307274	6.1402477	0.7350037	0.35435793	Selected	1.622307274	6.447533369	0.919339963	2.450029523	6.304543956	0.75225661	28	36	69	13	0
S214	Male	24	white	16	11	7.7345751	0.8483114	1.258356486	4.9180029	0.6037974	5.244686473	Selected	0.26032669	8.913461948	0.873365061	4.069698188	4.723686587	0.735043472	16	33	65	15	1
S215	Male	20	NR/Other	14	11	8.9134619	0.8733651	0.26032669	5.4052214	0.7175932	14.40847396	Selected	1.889749401	4.863865181	0.893238739	14.70982126	5.306869337	0.691298627	32	32	72	25	20
S216	Male	24	white	16	16	4.5433433	0.8052331	1.137015661	2.0289543	0.6862173	16.05185564	Not selected	NaN	NaN	NaN	NaN	NaN	NaN	21	36	56	20	10
S217	Male	21	white	16	16	excluded (overfit)	excluded (overfit)	5.19584E-14	excluded (overfit)	excluded (overfit)	5.32907E-14	Selected	0.115265016	exclude (overfit at T1)	exclude (overfit at T1)	5.41789E-14	exclude (overfit at T1 & T2)	exclude (overfit at T1 & T2)	30	37	68	14	1
S218	Male	21	white	16	16	5.3611342	0.8576197	0.748362116	11.5509482	0.6825	0.034833372	Not selected	NaN	NaN	NaN	NaN	NaN	NaN	26	32	82	18	2
S219	Male	21	white	12	12	4.410542	0.9763741	0.622993185	7.7408592	0.7266984	1.260195859	Not selected	NaN	NaN	NaN	NaN	NaN	NaN	30	37	62	18	10
S220	Male	19	white	14	16	excluded (underfit)	excluded (underfit)	18.29577109	3.4933236	0.7441857	12.21234283	Not selected	NaN	NaN	NaN	NaN	NaN	NaN	20	31	79	23	6
S221	Male	19	white	14	12	3.7062636	0.9322547	15.16732878	1.9380893	0.8375836	9.709527005	Not selected	NaN	NaN	NaN	NaN	NaN	NaN	21	30	75	28	17
S222	Male	23	white	16	21	1.2276939	0.2507136	14.34971549	1.6158179	0.2317847	10.53613769	Not selected	NaN	NaN	NaN	NaN	NaN	NaN	30	29	52	16	6
S223	Male	22	white	14	16	4.5718562	0.9294816	1.661306665	6.304544	0.7522566	2.450029523	Selected	0.082582324	9.757659666	0.987448768	0.487553842	8.322215706	0.759922244	34	38	47	18	4
S224	Male	19	white	13	12	6.1230916	0.84005	0.343763884	4.3248825	0.691298	11.90556149	Selected	0.813134843	7.946038753	0.823399792	2.492926344	4.330946822	0.638759017	26	37	85	9	2
S225	Male	22	white	16	16	4.0600894	0.8763717	3.678148709	4.9180029	0.6037974	3.885494179	Not selected	NaN	NaN	NaN	NaN	NaN	NaN	28	32	65	22	4
S226	Male	21	white	12	12	5.0278134	0.9467839	1.181859398	5.7718861	0.8051737	1.251645155	Selected	0.213991065	8.789054693	0.978688843	4.167292163	3.277610163	0.779768288	29	30	72	18	4
S227	Male	18	Asian	12	14	3.3889714	0.8419628	2.734267319	2.4716063	0.5073881	3.892578958	Not selected	NaN	NaN	NaN	NaN	NaN	NaN	25	36	49	15	9
S228	Male	18	white	12	12	4.3931662	0.9482181	3.466027968	excluded (underfit)	excluded (underfit)	32.41165205	Not selected	NaN	NaN	NaN	NaN	NaN	NaN	29	38	80	13	2
S229	Male	18	white	12	12	4.3038552	0.7350909	2.292625643	2.7091027	0.5864897	12.33358983	Selected	3.751500758	4.302683708	0.778937414	10.36774541	2.565341872	0.498614421	23	26	58	18	13
S230	Male	24	white	16	14	4.3592961	0.9576361	2.164630026	3.956792	0.8945739	2.883728316	Not selected	NaN	NaN	NaN	NaN	NaN	NaN	30	33	64	22	3
S231	Male	19	Asian	14	18	5.0999902	0.9376738	0.734299196	3.4709181	0.7794904	12.14840994	Not selected	NaN	NaN	NaN	NaN	NaN	NaN	25	36	53	18	1
S232	Male	19	white	12	12	5.0083372	0.9558974	0.59272336	excluded (overfit)	excluded (overfit)	5.41789E-14	Not selected	NaN	NaN	NaN	NaN	NaN	NaN	29	31	64	18	1
S233	Male	19	white	14	14	3.1513063	0.8979345	1.576864189	4.0809081	0.7614497	3.305585317	Not selected	NaN	NaN	NaN	NaN	NaN	NaN	23	33	57	18	11
S234	Male	22	white	12	14	3.9574726	0.7966975	7.296511082	excluded (underfit)	excluded (underfit)	18.97662184	Not selected	NaN	NaN	NaN	NaN	NaN	NaN	30	35	75	25	1
S235	Male	24	white	12	12	excluded (underfit)	excluded (underfit)	28.11036062	3.2604752	0.7975701	12.01486051	Not selected	NaN	NaN	NaN	NaN	NaN	NaN	25	34	67	11	2
S236	Male	23	white	17	16	6.1599699	0.8486867	3.418704449	4.369241	0.7175729	8.760036105	Not selected	NaN	NaN	NaN	NaN	NaN	NaN	23	31	65	26	1
S237	Male	20	Asian	15	12	2.8105025	0.7989751	8.703459489	1.8735085	0.4350438	13.36762317	Selected	2.803724315	4.687860941	0.84912755	3.925756169	2.080860583	0.631905593	28	32	55	15	3
S238	Male	25	white	16	18	4.2827612	0.8582647	2.145913767	7.9484391	0.7183984	3.618363917	Selected	5.738233681	1.962391647	0.9876168	2.634012099	2.101964053	0.914119252	22	33	70	21	6
S239	Male	24	white	18	18	4.0004932	0.6738048	4.325400484	2.7444622	0.4986609	10.33720407	Selected	3.782770008	2.615126687	0.648222821	9.508621969	3.090510499	0.498710662	22	31	62	18	7
S240	Male	23	white	13	12	4.9138325	0.7088135	6.637888698	4.0072144	0.5687549	13.90233454	Not selected	NaN	NaN	NaN	NaN	NaN	NaN	29	34	66	22	6
S241	Male	24	black	12	12	7.7407309	0.7433021	1.260166659	5.5559652	0.5511303	3.704325369	Not selected	NaN	NaN	NaN	NaN	NaN	NaN	28	31	61	19	16
S242	Male	18	Asian	12	11	2.371717	0.8679178	5.806902837	1.5975413	0.8931126	9.304818834	Not selected	NaN	NaN	NaN	NaN	NaN	NaN	19	28	61	21	23
S243	Male	20	Asian	12	12	4.047938	0.8142714	9.701712247	3.2372956	0.6828065	5.286844127	Selected	1.849510084	7.668963721	0.840006602	4.018497421	3.311885606	0.726726934	23	31	59	35	14
S244	Male	22	white	15	14	6.5057221	0.8659589	1.665015279	2.0231515	0.7971344	8.365451043	Selected	2.804096521	4.722828889	0.920209357	8.601013485	3.162968689	0.691649622	26	35	77	28	7
S245	Male	24	white	12	14	7.3914167	0.9016952	0.623769289	4.4139451	0.8140689	2.496396563	Not selected	NaN	NaN	NaN	NaN	NaN	NaN	23	32	71	23	2
S246	Male	21	white	16	21	5.2932349	0.796351	1.473903073	2.9678649	0.7006572	13.10061455	Not selected	NaN	NaN	NaN	NaN	NaN	NaN	24	26	54	26	21
S247	Male	22	black	13	14	4.9813796	0.5775011	6.509082423	8.9178794	0.5966435	0.261394546	Not selected	NaN	NaN	NaN	NaN	NaN	NaN	28	31	83	29	1
S248	Male	19	white	14	16	6.1599699	0.8486867	0.464046276	6.1419467	0.6300003	7.574108706	Not selected	NaN	NaN	NaN	NaN	NaN	NaN	30	34	72	28	3
S249	Female	25	Asian	21	18	4.6878609	0.8491276	2.196746649	6.5295954	0.7091109	1.678466951	Not selected	NaN	NaN	NaN	NaN	NaN	NaN	31	37	64	16	4
S250	Female	21	white	16	12	4.9253801	0.9110162	1.136129985	3.4018347	0.7707352	2.709654932	Not selected	NaN	NaN	NaN	NaN	NaN	NaN	19	35	61	19	4
S251	Female	24	Asian	16	14	excluded (overfit)	excluded (overfit)	5.32907E-14	7.6741498	0.7350003	1.851031615	Not selected	NaN	NaN	NaN	NaN	NaN	NaN	32	39	50	26	3
S252	Female	23	white	16	14	6.1137019	0.7963871	1.809833974	excluded (underfit)	excluded (underfit)	36.48640968	Selected	3.189395945	4.543343314	0.80523306	53.97041287	exclude (underfit at T1 & T2)	exclude (underfit at T1 & T2)	32	32	80	20	1
S253	Female	20	white	16	12	5.5598722	0.892843	2.632113319	3.8966133	0.6650581	8.253333381	Not selected	NaN	NaN	NaN	NaN	NaN	NaN	24	37	69	15	13
S254	Female	24	white	16	16	8.9134619	0.8733651	0.26032669	8.3224581	0.6050781	0.487601624	Selected	0.26032669	8.913461948	0.873365061	1.851091997	7.674423533	0.63000001	35	38	71	36	17
S255	Female	24	white	16	12	6.1259992	1.000034	0.679557164	excluded (underfit)	excluded (underfit)	17.39486265	Selected	0.399310759	6.140320845	1.019143625	1.67518996	exclude (underfit at T1)	exclude (underfit at T1)	31	36	53	27	14
S256	Female	19	black	14	14	3.050688	0.6477826	16.89214995	4.747435	0.4812652	2.137297637	Selected	7.426615008	3.22416837	0.656469933	7.919454569	2.131517051	0.560503661	29	33	73	26	0
S257	Female	20	white	13	12	6.190573	0.9281275	0.767084343	4.9063001	0.7612587	1.526386455	Selected	0.887393254	3.598115317	1.013386843	1.67782239	6.528111813	0.760894355	31	34	60	12	6
S258	Female	21	white	16	11	5.2822757	0.8488914	0.977758489	3.3998095	0.6038186	3.419673856	Not selected	NaN	NaN	NaN	NaN	NaN	NaN	31	40	61	15	2
S259	Female	22	white	16	12	2.1022766	0.8052856	11.78432076	0.7698896	0.5004078	3.263083853	Not selected	NaN	NaN	NaN	NaN	NaN	NaN	18	34	54	26	10
S260	Female	21	white	16	18	8.1835156	0.9702773	0.432381817	4.5035384	0.6825248	10.48011653	Selected	3.562187127	7.814012707	0.961925262	10.01254537	4.801209446	0.752521421	31	36	50	19	10
S261	Female	22	white	12	12	5.6808972	0.9105706	2.560328322	4.8875727	0.8139458	3.06198034	Selected	0.767084343	6.19057298	0.928127495	0.990522669	5.294307368	0.831414998	33	33	60	15	7
S262	Female	24	white	18	21	3.2542342	0.5775571	8.14010811	7.9485512	0.6133984	0.813791473	Not selected	NaN	NaN	NaN	NaN	NaN	NaN	32	31	73	29	2
S263	Female	23	white	13	12	6.2825593	0.8573209	2.436688901	5.7824722	0.7001427	2.655937368	Selected	2.283646985	4.24642063	0.84944365	2.133597703	4.743535672	0.69128486	29	32	48	23	9
S264	Female	24	white	12	11	7.6216155	0.9535596	1.209277933	7.4201849	0.6916398	0.63756755	Not selected	NaN	NaN	NaN	NaN	NaN	NaN	27	35	74	23	5
S265	Female	18	white	12	12	5.2609789	0.8401555	1.503398556	4.3210336	0.7263327	14.85080323	Not selected	NaN	NaN	NaN	NaN	NaN	NaN	29	33	61	9	10
S266	Female	18	Asian	13	11	4.9253801	0.9110162	2.644342837	4.4563334	0.6562484	4.067322575	Not selected	NaN	NaN	NaN	NaN	NaN	NaN	27	36	51	22	3
S267	Female	24	white	18	16	3.0195752	0.8708556	10.33731899	3.4018347	0.7707352	3.499571489	Not selected	NaN	NaN	NaN	NaN	NaN	NaN	27	34	53	17	2
S268	Female	22	white	16	16	5.0278134	0.9467839	1.181859398	2.5847504	0.8002072	9.634601843	Not selected	NaN	NaN	NaN	NaN	NaN	NaN	34	33	59	5	0
S269	Female	24	white	14	12	7.1237123	0.989452	0.438500745	6.5229808	0.8141231	11.09176475	Not selected	NaN	NaN	NaN	NaN	NaN	NaN	31	39	45	11	2
S270	Female	23	Asian	12	14	6.0479792	0.9634009	2.228309415	7.4202241	0.6733604	4.294900447	Selected	0.632843536	6.047979218	0.963400894	0.034833372	11.55094822	0.6825	26	35	60	16	4
S271	Female	23	Asian	14	16	6.5229808	0.8141231	6.628893724	5.4075906	0.6474177	0.792037184	Not selected	NaN	NaN	NaN	NaN	NaN	NaN	29	31	51	23	21
S272	Female	23	white	18	12	4.4139451	0.8140689	1.200014502	3.3394412	0.6213535	15.17200275	Not selected	NaN	NaN	NaN	NaN	NaN	NaN	27	31	68	20	6
S273	Female	22	white	9	12	excluded (overfit)	excluded (overfit)	5.39568E-14	excluded (overfit)	excluded (overfit)	5.19584E-14	Not selected	NaN	NaN	NaN	NaN	NaN	NaN	27	32	55	12	7
S274	Female	18	Asian	12	16	3.8662102	0.7703367	6.833348814	4.0407169	0.6475286	5.23043659	Not selected	NaN	NaN	NaN	NaN	NaN	NaN	28	34	56	24	5
S275	Female	22	white	16	12	7.8140127	0.9619253	0.757592215	3.4933236	0.7441857	12.21234283	Not selected	NaN	NaN	NaN	NaN	NaN	NaN	31	34	59	26	8
S276	Female	21	white	13	12	3.2196544	0.7710001	1.778182571	3.1794171	0.6213971	10.68941227	Selected	11.02846524	2.608116514	0.781904476	7.580068073	3.741392874	0.638805083	20	32	66	22	8
S277	Female	22	white	16	12	4.4513716	0.7088123	4.061260675	2.3067581	0.6400277	7.123943343	Selected	2.479570264	4.321033608	0.726332669	17.0967949	exclude (underfit at T2)	exclude (underfit at T2)	27	30	76	24	9
S278	Female	19	white	13	16	4.8408254	0.8666634	2.997791656	6.1820097	0.638625	0.477454793	Not selected	NaN	NaN	NaN	NaN	NaN	NaN	33	33	52	21	9
S279	Female	22	white	14	16	4.2416597	0.8406061	6.446429661	2.5651002	0.6659906	7.577154165	Not selected	NaN	NaN	NaN	NaN	NaN	NaN	26	37	44	15	7
S280	Female	22	white	16	14	6.2957456	0.8227716	2.44507036	3.3788912	0.7090821	11.22342363	Not selected	NaN	NaN	NaN	NaN	NaN	NaN	30	35	71	35	15
S281	Female	24	white	16	12	4.047938	0.8142714	6.8343071	3.743918	0.7528174	6.103270409	Not selected	NaN	NaN	NaN	NaN	NaN	NaN	34	30	61	41	12
S282	Female	21	white	16	16	7.7370413	0.8317018	2.618307272	4.8012094	0.7525214	2.10418343	Not selected	NaN	NaN	NaN	NaN	NaN	NaN	34	36	70	13	7
S283	Female	19	white	14	18	3.3819607	0.8509854	4.485585546	3.4541314	0.5950522	6.448354287	Not selected	NaN	NaN	NaN	NaN	NaN	NaN	30	38	57	31	6
S284	Female	23	Asian	16	18	4.2870064	1.0392398	1.582235187	excluded (overfit)	excluded (overfit)	5.68434E-14	Selected	2.227403697	4.40711845	1.016325375	5.15143E-14	exclude (overfit at T1 & T2)	exclude (overfit at T1 & T2)	33	37	55	22	0
S285	Female	24	black	16	18	6.5057221	0.8659589	11.08159007	9.8605032	0.5672044	0.116434884	Selected	1.259114978	7.737041307	0.831701842	0.261394586	8.917879678	0.558356533	33	33	62	25	12
S286	Female	21	white	14	18	6.8288578	0.910556	2.559664969	4.9138325	0.7088135	10.95069646	Not selected	NaN	NaN	NaN	NaN	NaN	NaN	33	39	45	23	11
S287	Female	22	Asian	16	12	7.7345751	0.8483114	1.258356486	6.8802009	0.76957	1.081950286	Not selected	NaN	NaN	NaN	NaN	NaN	NaN	21	28	67	20	4
S288	Female	22	white	12	12	4.7409398	0.8579044	2.071466082	1.9476418	0.7607196	5.2620946	Not selected	NaN	NaN	NaN	NaN	NaN	NaN	33	32	64	8	3
S289	Female	20	white	14	16	6.583311	0.8926143	1.123380418	6.8815818	0.7004337	1.082484478	Selected	5.32907E-14	exclude (overfit at T2)	exclude (overfit at T2)	0.63756755	7.420184857	0.69163982	32	39	65	28	5
S290	Female	21	white	16	12	6.0300013	0.9369397	0.352487834	3.6109948	0.6826448	11.92145727	Not selected	NaN	NaN	NaN	NaN	NaN	NaN	32	34	59	13	17
S291	Female	21	white	16	18	4.70451	0.8315413	3.580779971	4.3766017	0.6475036	3.059874267	Selected	3.185967355	3.900214302	0.840964932	10.67645885	3.337848222	0.717904146	30	34	81	39	12
S292	Female	24	white	16	18	7.5765084	0.9451803	1.809699575	5.0556239	0.8051505	2.975872263	Selected	1.230297333	7.667295212	0.936807241	1.317596149	5.055623881	0.805150477	24	33	54	22	4
S293	Female	21	white	16	18	7.8140127	0.9619253	0.757592215	5.6284903	0.7875298	2.058850284	Selected	0.794862684	7.898421483	0.928453614	3.76587065	5.553885958	0.708875293	32	37	62	16	12
S294	Female	18	white	12	12	3.6219238	0.8414168	4.896173556	4.3267271	0.6737732	6.692919366	Selected	3.65971957	5.506082704	0.866339691	2.619428771	7.741048209	0.638301744	32	32	60	25	18
S295	Female	24	white	12	14	excluded (underfit)	excluded (underfit)	17.86790021	1.3882663	0.7676649	16.1338898	Selected	5.866573899	exclude (random resp. at T1 & T2)	exclude (random resp. at T1 & T2)	16.2242447	exclude (random resp. at T1 & T2)	exclude (random resp. at T1 & T2)	23	31	57	13	3
S296	Female	22	black	17	16	7.6216155	0.9535596	2.568470228	3.9247016	0.8587273	1.385930152	Not selected	NaN	NaN	NaN	NaN	NaN	NaN	21	34	60	10	2
S297	Female	22	white	12	12	3.9000128	0.8498555	4.25438879	1.9193669	0.5697935	8.120012219	Not selected	NaN	NaN	NaN	NaN	NaN	NaN	19	32	77	22	11
S298	Female	22	white	13	16	4.6763472	0.8403379	1.399244295	6.3067047	0.6127484	0.855534563	Selected	0.813134843	7.946038753	0.823399792	0.261394586	8.917879678	0.558356533	34	36	43	28	19
S299	Female	56	white	16	missing parent education data	6.8593756	0.8746263	1.071141944	excluded (underfit)	excluded (underfit)	24.43889601	Not selected	NaN	NaN	NaN	NaN	NaN	NaN	missing social cognitive data	missing social cognitive data	missing social cognitive data	missing social cognitive data	missing social cognitive data
